# Supplementary material for: miR-199a-5p Reduces Chondrocyte Hypertrophy and Attenuates Osteoarthritis Progression via the Indian Hedgehog Signal Pathway
Source: J Clin Med. 2023 Feb 7;12(4):1313. doi: 10.3390/jcm12041313 (PMC9959662; doi:10.3390/jcm12041313)
Supplement: Supplementary file 1 [file jcm-12-01313-s001.zip]

Archive with 1 entries (1 files):
- jcm-2193475-supplementary.pdf
